# Supplementary material for: μLED‐based optical cochlear implants for spectrally selective activation of the auditory nerve
Source: EMBO Mol Med. 2020 Jun 29;12(8):e12387. doi: 10.15252/emmm.202012387 (PMC7411546; doi:10.15252/emmm.202012387)
Supplement: Supplementary file 3 — Code EV1 [file EMMM-12-e12387-s003.zip]

Archive with 132 entries (109 files):
- MATLABcodes_analysis_final/
- MATLABcodes_analysis_final/01_tonotopy/
- MATLABcodes_analysis_final/01_tonotopy/RUN_tonotopy_hearing_final.m
- __MACOSX/
- __MACOSX/MATLABcodes_analysis_final/
- __MACOSX/MATLABcodes_analysis_final/01_tonotopy/
- __MACOSX/MATLABcodes_analysis_final/01_tonotopy/._RUN_tonotopy_hearing_final.m
- MATLABcodes_analysis_final/01_tonotopy/all_slopes_by_ID.mat
- __MACOSX/MATLABcodes_analysis_final/01_tonotopy/._all_slopes_by_ID.mat
- MATLABcodes_analysis_final/01_tonotopy/RUN_plot_recordingdepth_deaf_final.m
- __MACOSX/MATLABcodes_analysis_final/01_tonotopy/._RUN_plot_recordingdepth_deaf_final.m
- __MACOSX/MATLABcodes_analysis_final/._01_tonotopy
- MATLABcodes_analysis_final/04_plot_uLED_response_characteristics/
- MATLABcodes_analysis_final/04_plot_uLED_response_characteristics/RUN_plot_dprime_analysis_final.m
- __MACOSX/MATLABcodes_analysis_final/04_plot_uLED_response_characteristics/
- __MACOSX/MATLABcodes_analysis_final/04_plot_uLED_response_characteristics/._RUN_plot_dprime_analysis_final.m
- __MACOSX/MATLABcodes_analysis_final/._04_plot_uLED_response_characteristics
- MATLABcodes_analysis_final/.DS_Store
- __MACOSX/MATLABcodes_analysis_final/._.DS_Store
- MATLABcodes_analysis_final/02_PSTH_uLEDs/
- MATLABcodes_analysis_final/02_PSTH_uLEDs/RUN_PSTH_all_LED_final.m
- __MACOSX/MATLABcodes_analysis_final/02_PSTH_uLEDs/
- __MACOSX/MATLABcodes_analysis_final/02_PSTH_uLEDs/._RUN_PSTH_all_LED_final.m
- __MACOSX/MATLABcodes_analysis_final/._02_PSTH_uLEDs
- MATLABcodes_analysis_final/readme_final.DOCX
- __MACOSX/MATLABcodes_analysis_final/._readme_final.DOCX
- MATLABcodes_analysis_final/03d_STC_indiv_LEDs/
- MATLABcodes_analysis_final/03d_STC_indiv_LEDs/ROCAna_02.m
- __MACOSX/MATLABcodes_analysis_final/03d_STC_indiv_LEDs/
- __MACOSX/MATLABcodes_analysis_final/03d_STC_indiv_LEDs/._ROCAna_02.m
- MATLABcodes_analysis_final/03d_STC_indiv_LEDs/STCs_uLED_individual_3to20ms_all.mat
- __MACOSX/MATLABcodes_analysis_final/03d_STC_indiv_LEDs/._STCs_uLED_individual_3to20ms_all.mat
- MATLABcodes_analysis_final/03d_STC_indiv_LEDs/getcontourlines.m
- __MACOSX/MATLABcodes_analysis_final/03d_STC_indiv_LEDs/._getcontourlines.m
- MATLABcodes_analysis_final/03d_STC_indiv_LEDs/STCs_uLED_individual_3to20ms_deaf.mat
- __MACOSX/MATLABcodes_analysis_final/03d_STC_indiv_LEDs/._STCs_uLED_individual_3to20ms_deaf.mat
- MATLABcodes_analysis_final/03d_STC_indiv_LEDs/STCs_uLED_individual_3to20ms_hearing.mat
- __MACOSX/MATLABcodes_analysis_final/03d_STC_indiv_LEDs/._STCs_uLED_individual_3to20ms_hearing.mat
- MATLABcodes_analysis_final/03d_STC_indiv_LEDs/getInfo.m
- __MACOSX/MATLABcodes_analysis_final/03d_STC_indiv_LEDs/._getInfo.m
- MATLABcodes_analysis_final/03d_STC_indiv_LEDs/RUNSTC_uLED_individual_final.m
- __MACOSX/MATLABcodes_analysis_final/03d_STC_indiv_LEDs/._RUNSTC_uLED_individual_final.m
- __MACOSX/MATLABcodes_analysis_final/._03d_STC_indiv_LEDs
- MATLABcodes_analysis_final/03b_STC_all_LEDs/
- MATLABcodes_analysis_final/03b_STC_all_LEDs/STCs_uLED_all_3to20ms_deaf.mat
- __MACOSX/MATLABcodes_analysis_final/03b_STC_all_LEDs/
- __MACOSX/MATLABcodes_analysis_final/03b_STC_all_LEDs/._STCs_uLED_all_3to20ms_deaf.mat
- MATLABcodes_analysis_final/03b_STC_all_LEDs/STCs_uLED_all_3to20ms_wildtype_deaf.mat
- __MACOSX/MATLABcodes_analysis_final/03b_STC_all_LEDs/._STCs_uLED_all_3to20ms_wildtype_deaf.mat
- MATLABcodes_analysis_final/03b_STC_all_LEDs/ROCAna_02.m
- __MACOSX/MATLABcodes_analysis_final/03b_STC_all_LEDs/._ROCAna_02.m
- MATLABcodes_analysis_final/03b_STC_all_LEDs/STCs_uLED_all_3to20ms_hearing_sacrificed.mat
- __MACOSX/MATLABcodes_analysis_final/03b_STC_all_LEDs/._STCs_uLED_all_3to20ms_hearing_sacrificed.mat
- MATLABcodes_analysis_final/03b_STC_all_LEDs/getcontourlines.m
- __MACOSX/MATLABcodes_analysis_final/03b_STC_all_LEDs/._getcontourlines.m
- MATLABcodes_analysis_final/03b_STC_all_LEDs/RUN_STC_uLED_all_final.m
- __MACOSX/MATLABcodes_analysis_final/03b_STC_all_LEDs/._RUN_STC_uLED_all_final.m
- MATLABcodes_analysis_final/03b_STC_all_LEDs/STCs_uLED_all_3to20ms_hearing.mat
- __MACOSX/MATLABcodes_analysis_final/03b_STC_all_LEDs/._STCs_uLED_all_3to20ms_hearing.mat
- MATLABcodes_analysis_final/03b_STC_all_LEDs/STCs_uLED_all_3to20ms_deaf_sacrificed.mat
- __MACOSX/MATLABcodes_analysis_final/03b_STC_all_LEDs/._STCs_uLED_all_3to20ms_deaf_sacrificed.mat
- MATLABcodes_analysis_final/03b_STC_all_LEDs/STCs_uLED_all_3to20ms_wildtype_hearing.mat
- __MACOSX/MATLABcodes_analysis_final/03b_STC_all_LEDs/._STCs_uLED_all_3to20ms_wildtype_hearing.mat
- MATLABcodes_analysis_final/03b_STC_all_LEDs/getInfo.m
- __MACOSX/MATLABcodes_analysis_final/03b_STC_all_LEDs/._getInfo.m
- __MACOSX/MATLABcodes_analysis_final/._03b_STC_all_LEDs
- MATLABcodes_analysis_final/00_calibration/
- MATLABcodes_analysis_final/00_calibration/RUN_uLED_calibration_final.m
- __MACOSX/MATLABcodes_analysis_final/00_calibration/
- __MACOSX/MATLABcodes_analysis_final/00_calibration/._RUN_uLED_calibration_final.m
- __MACOSX/MATLABcodes_analysis_final/._00_calibration
- MATLABcodes_analysis_final/05_tonotopic_activation/
- MATLABcodes_analysis_final/05_tonotopic_activation/tonotopy_block.mat
- __MACOSX/MATLABcodes_analysis_final/05_tonotopic_activation/
- __MACOSX/MATLABcodes_analysis_final/05_tonotopic_activation/._tonotopy_block.mat
- MATLABcodes_analysis_final/05_tonotopic_activation/tonotopy_indiv.mat
- __MACOSX/MATLABcodes_analysis_final/05_tonotopic_activation/._tonotopy_indiv.mat
- MATLABcodes_analysis_final/05_tonotopic_activation/RUN_tonotopy_block_final.m
- __MACOSX/MATLABcodes_analysis_final/05_tonotopic_activation/._RUN_tonotopy_block_final.m
- MATLABcodes_analysis_final/05_tonotopic_activation/RUN_plot_tonotopy_final.m
- __MACOSX/MATLABcodes_analysis_final/05_tonotopic_activation/._RUN_plot_tonotopy_final.m
- MATLABcodes_analysis_final/05_tonotopic_activation/RUN_tonotopy_single_final.m
- __MACOSX/MATLABcodes_analysis_final/05_tonotopic_activation/._RUN_tonotopy_single_final.m
- __MACOSX/MATLABcodes_analysis_final/._05_tonotopic_activation
- MATLABcodes_analysis_final/03c_STC_block_LEDs/
- MATLABcodes_analysis_final/03c_STC_block_LEDs/STCs_uLED_blockwise_3to20ms_deaf.mat
- __MACOSX/MATLABcodes_analysis_final/03c_STC_block_LEDs/
- __MACOSX/MATLABcodes_analysis_final/03c_STC_block_LEDs/._STCs_uLED_blockwise_3to20ms_deaf.mat
- MATLABcodes_analysis_final/03c_STC_block_LEDs/ROCAna_02.m
- __MACOSX/MATLABcodes_analysis_final/03c_STC_block_LEDs/._ROCAna_02.m
- MATLABcodes_analysis_final/03c_STC_block_LEDs/RUN_STC_uLED_block_final.m
- __MACOSX/MATLABcodes_analysis_final/03c_STC_block_LEDs/._RUN_STC_uLED_block_final.m
- MATLABcodes_analysis_final/03c_STC_block_LEDs/STCs_uLED_blockwise_3to20ms_all.mat
- __MACOSX/MATLABcodes_analysis_final/03c_STC_block_LEDs/._STCs_uLED_blockwise_3to20ms_all.mat
- MATLABcodes_analysis_final/03c_STC_block_LEDs/getcontourlines.m
- __MACOSX/MATLABcodes_analysis_final/03c_STC_block_LEDs/._getcontourlines.m
- MATLABcodes_analysis_final/03c_STC_block_LEDs/STCs_uLED_blockwise_3to20ms_hearing.mat
- __MACOSX/MATLABcodes_analysis_final/03c_STC_block_LEDs/._STCs_uLED_blockwise_3to20ms_hearing.mat
- MATLABcodes_analysis_final/03c_STC_block_LEDs/getInfo.m
- __MACOSX/MATLABcodes_analysis_final/03c_STC_block_LEDs/._getInfo.m
- __MACOSX/MATLABcodes_analysis_final/._03c_STC_block_LEDs
- MATLABcodes_analysis_final/03a_STC_fiber/
- MATLABcodes_analysis_final/03a_STC_fiber/ROCAna_02.m
- __MACOSX/MATLABcodes_analysis_final/03a_STC_fiber/
- __MACOSX/MATLABcodes_analysis_final/03a_STC_fiber/._ROCAna_02.m
- MATLABcodes_analysis_final/03a_STC_fiber/STCs_Laser_3to20ms_hearing.mat
- __MACOSX/MATLABcodes_analysis_final/03a_STC_fiber/._STCs_Laser_3to20ms_hearing.mat
- MATLABcodes_analysis_final/03a_STC_fiber/STCs_Laser_3to20ms_deaf.mat
- __MACOSX/MATLABcodes_analysis_final/03a_STC_fiber/._STCs_Laser_3to20ms_deaf.mat
- MATLABcodes_analysis_final/03a_STC_fiber/getcontourlines.m
- __MACOSX/MATLABcodes_analysis_final/03a_STC_fiber/._getcontourlines.m
- MATLABcodes_analysis_final/03a_STC_fiber/RUN_STC_fiber_final.m
- __MACOSX/MATLABcodes_analysis_final/03a_STC_fiber/._RUN_STC_fiber_final.m
- MATLABcodes_analysis_final/03a_STC_fiber/getInfo.m
- __MACOSX/MATLABcodes_analysis_final/03a_STC_fiber/._getInfo.m
- __MACOSX/MATLABcodes_analysis_final/._03a_STC_fiber
- MATLABcodes_analysis_final/06_spread_of_excitation/
- MATLABcodes_analysis_final/06_spread_of_excitation/RUN_plot_spectral_spread_octaves_final.m
- __MACOSX/MATLABcodes_analysis_final/06_spread_of_excitation/
- __MACOSX/MATLABcodes_analysis_final/06_spread_of_excitation/._RUN_plot_spectral_spread_octaves_final.m
- MATLABcodes_analysis_final/06_spread_of_excitation/all_slopes_by_ID.mat
- __MACOSX/MATLABcodes_analysis_final/06_spread_of_excitation/._all_slopes_by_ID.mat
- MATLABcodes_analysis_final/06_spread_of_excitation/RUN_analyze_spectral_spread_final.m
- __MACOSX/MATLABcodes_analysis_final/06_spread_of_excitation/._RUN_analyze_spectral_spread_final.m
- MATLABcodes_analysis_final/06_spread_of_excitation/getcontourlines.m
- __MACOSX/MATLABcodes_analysis_final/06_spread_of_excitation/._getcontourlines.m
- MATLABcodes_analysis_final/06_spread_of_excitation/RUN_plot_spectral_spread_final.m
- __MACOSX/MATLABcodes_analysis_final/06_spread_of_excitation/._RUN_plot_spectral_spread_final.m
- MATLABcodes_analysis_final/06_spread_of_excitation/spectral_spread_uLED_block.mat
- __MACOSX/MATLABcodes_analysis_final/06_spread_of_excitation/._spectral_spread_uLED_block.mat
- __MACOSX/MATLABcodes_analysis_final/._06_spread_of_excitation
- __MACOSX/._MATLABcodes_analysis_final
