# Supplementary material for: μLED‐based optical cochlear implants for spectrally selective activation of the auditory nerve
Source: EMBO Mol Med. 2020 Jun 29;12(8):e12387. doi: 10.15252/emmm.202012387 (PMC7411546; doi:10.15252/emmm.202012387)
Supplement: Supplementary file 3 — Code EV1 [file EMMM-12-e12387-s003.zip › MATLABcodes_analysis_final/03b_STC_all_LEDs/RUN_STC_uLED_all_final.m]

% These scripts perform the d� analysis for stimulation using an oCI and activating all 16 �LEDs at once. 
% different datasets can be chosen by (un)commenting the variable �files2analyze�) in the beginning of the script. 
% Correspondingly, the line �save� with the corresponding filename to be saved needs to be uncommented at the end of each script, 
% in order to save the analysis of different datasets with different filenames. 
% The saved files will later be called in different scripts. 

clear all; close all; clc;

%% CatCh - hearing
% files2analyze = {   'E:\projects\paper_uLED\revision\data\data_IC_MUA_opto\02_uLED_all\hearing\CatCh\gad633_0004_Resort';
%     'E:\projects\paper_uLED\revision\data\data_IC_MUA_opto\02_uLED_all\hearing\CatCh\gad791_0006_Resort';
%     'E:\projects\paper_uLED\revision\data\data_IC_MUA_opto\02_uLED_all\hearing\CatCh\gad791_0009_Resort';
%     'E:\projects\paper_uLED\revision\data\data_IC_MUA_opto\02_uLED_all\hearing\CatCh\gad791_0015_Resort';
%     'E:\projects\paper_uLED\revision\data\data_IC_MUA_opto\02_uLED_all\hearing\CatCh\gad757_0004_Resort';
%     'E:\projects\paper_uLED\revision\data\data_IC_MUA_opto\02_uLED_all\hearing\CatCh\gad757_0007_Resort';
%     'E:\projects\paper_uLED\revision\data\data_IC_MUA_opto\02_uLED_all\hearing\CatCh\gad730_0006_Resort';
%     'E:\projects\paper_uLED\revision\data\data_IC_MUA_opto\02_uLED_all\hearing\CatCh\gad730_0009_Resort';
%     'E:\projects\paper_uLED\revision\data\data_IC_MUA_opto\02_uLED_all\hearing\CatCh\gad732_0004_Resort';
%     'E:\projects\paper_uLED\revision\data\data_IC_MUA_opto\02_uLED_all\hearing\CatCh\gad732_0007_Resort';
%     'E:\projects\paper_uLED\revision\data\data_IC_MUA_opto\02_uLED_all\hearing\CatCh\gad732_0010_Resort';
%     'E:\projects\paper_uLED\revision\data\data_IC_MUA_opto\02_uLED_all\hearing\CatCh\gad731_0004_Resort';
%     'E:\projects\paper_uLED\revision\data\data_IC_MUA_opto\02_uLED_all\hearing\CatCh\gad731_0007_Resort';
%     'E:\projects\paper_uLED\revision\data\data_IC_MUA_opto\02_uLED_all\hearing\CatCh\gad731_0010_Resort';
%     'E:\projects\paper_uLED\revision\data\data_IC_MUA_opto\02_uLED_all\hearing\CatCh\gad815_0003_Resort';
%     'E:\projects\paper_uLED\revision\data\data_IC_MUA_opto\02_uLED_all\hearing\CatCh\gad815_0007_Resort';
%     'E:\projects\paper_uLED\revision\data\data_IC_MUA_opto\02_uLED_all\hearing\CatCh\gad815_0009_Resort';
%     'E:\projects\paper_uLED\revision\data\data_IC_MUA_opto\02_uLED_all\hearing\CatCh\gad815_0012_Resort';
%     'E:\projects\paper_uLED\revision\data\data_IC_MUA_opto\02_uLED_all\hearing\CatCh\1142_0004_Resort';
%     'E:\projects\paper_uLED\revision\data\data_IC_MUA_opto\02_uLED_all\hearing\CatCh\1142_0008_Resort';
%     'E:\projects\paper_uLED\revision\data\data_IC_MUA_opto\02_uLED_all\hearing\CatCh\1142_0011_Resort';
%     'E:\projects\paper_uLED\revision\data\data_IC_MUA_opto\02_uLED_all\hearing\CatCh\gad1200_0003_Resort';
%     'E:\projects\paper_uLED\revision\data\data_IC_MUA_opto\02_uLED_all\hearing\CatCh\gad1200_0006_Resort';
%     'E:\projects\paper_uLED\revision\data\data_IC_MUA_opto\02_uLED_all\hearing\CatCh\gad1200_0008_Resort'};

%%  CatCh - hearing - sacrificed
% files2analyze = {   'E:\projects\paper_uLED\revision\data\data_IC_MUA_opto\02_uLED_all\hearing\CatCh\gad791_0016_Resort'; 
%                     'E:\projects\paper_uLED\revision\data\data_IC_MUA_opto\02_uLED_all\hearing\CatCh\gad730_0012_Resort'; 
%                     'E:\projects\paper_uLED\revision\data\data_IC_MUA_opto\02_uLED_all\hearing\CatCh\gad732_0013_Resort'; 
%                     'E:\projects\paper_uLED\revision\data\data_IC_MUA_opto\02_uLED_all\hearing\CatCh\gad731_0017_Resort'; 
%                     'E:\projects\paper_uLED\revision\data\data_IC_MUA_opto\02_uLED_all\hearing\CatCh\gad815_0015_Resort'};


%%  CatCh - deaf 
% files2analyze = {   'E:\projects\paper_uLED\revision\data\data_IC_MUA_opto\02_uLED_all\deafened\CatCh\GAD1093_0008_Resort'; 
%                     'E:\projects\paper_uLED\revision\data\data_IC_MUA_opto\02_uLED_all\deafened\CatCh\GAD1093_0016_Resort';
%                     'E:\projects\paper_uLED\revision\data\data_IC_MUA_opto\02_uLED_all\deafened\CatCh\GAD841_0003_Resort';
%                     'E:\projects\paper_uLED\revision\data\data_IC_MUA_opto\02_uLED_all\deafened\CatCh\GAD841_0012_Resort';
%                     'E:\projects\paper_uLED\revision\data\data_IC_MUA_opto\02_uLED_all\deafened\CatCh\gad1113_0003_Resort'; 
%                     'E:\projects\paper_uLED\revision\data\data_IC_MUA_opto\02_uLED_all\deafened\CatCh\gad1113_0006_Resort';
%                     'E:\projects\paper_uLED\revision\data\data_IC_MUA_opto\02_uLED_all\deafened\CatCh\gad1113_0009_Resort'; 
%                     'E:\projects\paper_uLED\revision\data\data_IC_MUA_opto\02_uLED_all\deafened\CatCh\gad1113_0012_Resort'; 
%                     'E:\projects\paper_uLED\revision\data\data_IC_MUA_opto\02_uLED_all\deafened\CatCh\gad1113_0015_Resort'}; 

                
%%  CatCh - deaf - sacrificed
% files2analyze = { 'E:\projects\paper_uLED\revision\data\data_IC_MUA_opto\02_uLED_all\deafened\CatCh\GAD841_0015_Resort'}; 


%% wildtype - hearing
% files2analyze = {'E:\projects\paper_uLED\revision\data\data_IC_MUA_opto\02_uLED_all\hearing\WT\gad820_0007_Resort'; 
%                  'E:\projects\paper_uLED\revision\data\data_IC_MUA_opto\02_uLED_all\hearing\WT\gad820_0008_Resort'; 
%                  'E:\projects\paper_uLED\revision\data\data_IC_MUA_opto\02_uLED_all\hearing\WT\gad927_0002_Resort'; 
%                  'E:\projects\paper_uLED\revision\data\data_IC_MUA_opto\02_uLED_all\hearing\WT\gad927_0003_Resort';
%                  'E:\projects\paper_uLED\revision\data\data_IC_MUA_opto\02_uLED_all\hearing\WT\gad927_0005_Resort'; 
%                  'E:\projects\paper_uLED\revision\data\data_IC_MUA_opto\02_uLED_all\hearing\WT\gad927_0007_Resort'; 
%                  'E:\projects\paper_uLED\revision\data\data_IC_MUA_opto\02_uLED_all\hearing\WT\gad927_0015_Resort'}; 

%% wildtype - deaf
% files2analyze = {   'E:\projects\paper_uLED\revision\data\data_IC_MUA_opto\02_uLED_all\deafened\WT\gad1096_0003_Resort'; % implant I, wildtype
%                     'E:\projects\paper_uLED\revision\data\data_IC_MUA_opto\02_uLED_all\deafened\WT\gad1096_0004_Resort'; % implant bII, wildtype
%                     'E:\projects\paper_uLED\revision\data\data_IC_MUA_opto\02_uLED_all\deafened\WT\GAD1095_0003_Resort'; %oCI 7, all,deaf, wildtype
%                     'E:\projects\paper_uLED\revision\data\data_IC_MUA_opto\02_uLED_all\deafened\WT\GAD1095_0004_Resort'; %oCI 3, all, deaf, wildtype
%                     'E:\projects\paper_uLED\revision\data\data_IC_MUA_opto\02_uLED_all\deafened\WT\GAD1095_0005_Resort'; %oCI 4, all, deaf, wildtype
%                     'E:\projects\paper_uLED\revision\data\data_IC_MUA_opto\02_uLED_all\deafened\WT\GAD1095_0006_Resort'; %oCI 9, april batch, all, deaf, wildtype
%                     'E:\projects\paper_uLED\revision\data\data_IC_MUA_opto\02_uLED_all\deafened\WT\GAD1095_0007_Resort'}; %oCI 8, april batch, all, deaf, wildtype
%  


%% start and stop of time window to analyze spikerate and electrodes to analyze (32 electrode array)
intensities_all_LEDs = [0.02, 0.23, 0.44, 0.64, 0.83, 1.02, 1.19, 1.37, 1.54, 1.72, 1.87, 2.02, 2.16, 2.30, 2.44, 2.57, 2.70, 2.81, 2.92, 3.03, 3.15]; % values taken from calibration file
spikewindow_start = 0.003; spikewindow_stop = 0.020; % in seconds
n_electrodes = 32;
all_electrodes = [1:n_electrodes]-1;

DprimeThreshold = 1;

%% read out matrix of firing rate per stimulus per electrode for each animal and compute the cumulative d' values of this data
for aa = 1:size(files2analyze, 1)
    
    curFileName = files2analyze{aa, 1};
    [animal_ID, unit_depth, track_number, exp_type]    =   getInfo(curFileName);
    all_IDs{aa} = animal_ID; all_depths(aa) = unit_depth;
    load(curFileName);
    
    tEvalWin = [spikewindow_start, spikewindow_stop];
    Lvl = cell2mat(Header.stimlist(:, 3));  [sortLvl, iSortLvl] = sort(Lvl);
    
    %initiate variables
    all_DprimeMats = zeros(length(all_electrodes), length(Lvl)-1);
    
    % for each stimulus block (= 1, as all LEDs combined are considered one block)
    for i_blocks = 1
                
        % go over all electrodes
        for yy = 1:length(all_electrodes)
            curElectrode = all_electrodes(yy);
            icurElectrode = find(Spik_list(:,4) == curElectrode); cur_Spik_list = Spik_list(icurElectrode,:);
            un_stim = unique(Spik_list(:,1));
            
            StimResp = cell(Header.ncond,1);
            RespRate = zeros(Header.ncond,3);
            RespRate(:) = NaN;
            
            %...and all intensities
            for curStim = 1:size(un_stim,1)
                
                nRepCurStim = unique(Header.n_rep);
                RespDummyRate = zeros(1,nRepCurStim);
                for curRep = 1:nRepCurStim
                    nSpikesInResp = sum(cur_Spik_list(:,1) == un_stim(curStim,1) & cur_Spik_list(:,2) == curRep & cur_Spik_list(:,6) > tEvalWin(1) & cur_Spik_list(:,6) <= tEvalWin(2));
                    RespDummyRate(curRep) = nSpikesInResp./diff(tEvalWin);
                end
                StimResp{curStim} = RespDummyRate;
                RespRate(curStim,1:3) = [mean(RespDummyRate),std(RespDummyRate),nRepCurStim];
            end
            
            % perform ROC analysis
            nComp = size(un_stim,1)-1;
            colorMat = jet(nComp);
            DprimeMat = zeros(nComp,1);
            ROC      = cell(nComp,1);
            AUCMat   = zeros(nComp,2);
            
            for curStimComp = 1:nComp
                N = StimResp{iSortLvl(curStimComp)};
                P = StimResp{iSortLvl(curStimComp+1)};
                
                [ROCmat, AUC, Dprime, SE] = ROCAna_02(N, P, 0);
                DprimeMat(curStimComp,1) = Dprime;
                AUCMat(curStimComp,1:2) = [AUC, SE];
                ROC{curStimComp,1} = ROCmat;
            end
            
            % get threshold
            CumulativeDprimeMat = NaN(size(DprimeMat));
            iAboveThreshold = find(DprimeMat >= DprimeThreshold ,1, 'first');
            
                all_DprimeMats(yy, :)           = DprimeMat;     
        end
        
        % save data of all iterations in a common variable
        all_Dprimes_cumsum_across_animals(:, :, aa) = horzcat(zeros(n_electrodes, 1), cumsum(all_DprimeMats, 2));
        
    end   
end

%% the variable "all_Dprimes_cumsum_across_animals" contains all d prime values for all animals. Now you can use this to do further calculations
% analyze spatial spread for individual animals
for xx = 1:size(all_Dprimes_cumsum_across_animals, 3)
    clear s
    cur_data = all_Dprimes_cumsum_across_animals(:, :, xx);
    
    f1 = figure('color', [1 1 1], 'units','normalized','position',[.1 .1 0.35 .7]);
    
    title(['cumulative d' sprintf( '\''' ) '-values']);
    clear contour_matrix contour_lines
    [contour_matrix, ~] = contourf(intensities_all_LEDs,1:n_electrodes,cur_data,[DprimeThreshold DprimeThreshold]); 
    if any(contour_matrix)
    contour_lines = getcontourlines(contour_matrix); % define contour lines at this stage (for threshold at dprime = x)
    else
    contour_lines = [];
    end
    
    contourf(intensities_all_LEDs,1:n_electrodes,cur_data, [floor(min(min(cur_data))):1:ceil(max(max(cur_data)))]); hold on;
    c = colorbar; caxis([-1 6]); set(c,'XTick',[-1:1:6]); colormap gray;
    ylabel(c, ['d' sprintf( '\''' ) '-value']); cur_cmap = get(f1,'Colormap'); set(gcf,'Colormap',flipud(cur_cmap));
    
    % get thresholds based on open contour lines
    i_threshold = 0; thresholds = {};
    
    for zz = 1:size(contour_lines, 2);
        if (contour_lines(zz).x(1) == contour_lines(zz).x(end) && contour_lines(zz).y(1) == contour_lines(zz).y(end)) | sum(contour_lines(zz).x == 1) > 0 % contour is closed
        else
            
            plot(contour_lines(zz).x, contour_lines(zz).y, 'b', 'linewidth', 1) ;           % contour is open
            i_threshold = i_threshold + 1;
            thresholds(i_threshold).x = contour_lines(zz).x; thresholds(i_threshold).y = contour_lines(zz).y;
            
        end
    end

    
    set(gca,'YTick', [2:2:n_electrodes], 'YtickLabel', [2:2:n_electrodes], 'Xtick', sortLvl(2:end), 'Xticklabel',  sortLvl(2:end));
    xlabel('LaserIntensity [mW]'); ylabel('Electrode #');set(gca,'Ydir','reverse')
    
    channels = [1:n_electrodes]';
    thresholds_by_channel = zeros(1, n_electrodes)';
    
    for yy = 1:size(thresholds, 2);
        cur_thresholds = thresholds(yy);
        for ii = 1:size(channels)
            cur_channel = channels(ii);
            if nnz(ismember(cur_thresholds.y, cur_channel)) > 0
                idx_threshold = find(ismember(cur_thresholds.y, cur_channel));
                cur_threshold = cur_thresholds.x(idx_threshold);
                
                if length(cur_threshold) > 1
                    [minval, minloc] = min(cur_threshold);
                    cur_threshold = cur_threshold(minloc);
                    thresholds_by_channel(cur_channel) = cur_threshold;
                else
                    thresholds_by_channel(cur_channel) = cur_threshold;
                end
            end
        end
    end
    
    
    threshold_cutoff = Lvl(end-2);
    thresholds_by_channel(thresholds_by_channel > threshold_cutoff) = NaN; % blank channels below threshold
    thresholds_by_channel(thresholds_by_channel == 0) = NaN; % blank channels below threshold
    abs_thresholds(xx, :) = thresholds_by_channel;
    plot(thresholds_by_channel(~isnan(thresholds_by_channel)), channels(~isnan(thresholds_by_channel)), 'b*')       
end


% define output variable 
analysis_part_02_metadata.IDs = all_IDs;
analysis_part_02_metadata.thresholds = abs_thresholds;
analysis_part_02_metadata.dprime_cumsum = all_Dprimes_cumsum_across_animals;


%% uncomment the following line in order to actually save the output
% save (['STCs_uLED_all_3to20ms_hearing.mat'], 'analysis_part_02_metadata')
% save (['STCs_uLED_all_3to20ms_hearing_sacrificed.mat'], 'analysis_part_02_metadata')
% save (['STCs_uLED_all_3to20ms_deaf.mat'], 'analysis_part_02_metadata')
% save (['STCs_uLED_all_3to20ms_deaf_sacrificed.mat'], 'analysis_part_02_metadata')
% save (['STCs_uLED_all_3to20ms_wildtype_hearing.mat'], 'analysis_part_02_metadata')
% save (['STCs_uLED_all_3to20ms_wildtype_deaf.mat'], 'analysis_part_02_metadata')
