# Supplementary material for: μLED‐based optical cochlear implants for spectrally selective activation of the auditory nerve
Source: EMBO Mol Med. 2020 Jun 29;12(8):e12387. doi: 10.15252/emmm.202012387 (PMC7411546; doi:10.15252/emmm.202012387)
Supplement: Supplementary file 3 — Code EV1 [file EMMM-12-e12387-s003.zip › MATLABcodes_analysis_final/05_tonotopic_activation/RUN_tonotopy_single_final.m]

% This script analyzes the tonotopic activation (i.e. best electrode as a function of emitter location), 
% and calculates potential correlations. The script contains some hard coded variables which describe the implant pitch of the oCIs 
% used in the corresponding datasets, which should not be changed and a variable that defines the oCI layout (i.e. arrangements of µLEDs) which should not be changed. 
% Results are saved in a .mat-file. 

clear all; close all; clc;

%% read in data
path_base = 'E:\projects\paper_uLED\revision\analysis_final\';
uLEDs_single = load([path_base, '03d_STC_indiv_LEDs\STCs_uLED_individual_3to20ms_all']); % output from 03c_STC_block_LEDs

% general parameters
implant_pitch = [100 250 100 250 100 100 100 250 250 250 250 100 150 100 150 150 150 250 100 250 150 100 100 250 250]; % this vector contains the center-to-center pitch of different µLED implants used for stimulation. The order corresponds to the data wich is loaded in the line before. DO NOT CHANGE THIS!!!
% The implant pitch in the above line describes the center to center pitch of µLEDs on the differnt implants used in this study.
% the order of this corresponds to the oCIs which were used for the experiment, which are coded in this order in the script
% "RUN_STC_uLED_block_final" in folder "03c_STC_block_LEDs", which results in the data "STCs_uLED_blockwise_3to20ms_all"
% if this order will be changed, the data cannot be interpreted any longer in the right way.

uLED_layout = [1 2 3 4 8 7 6 5 9 10 11 12 16 15 14 13]; % this order is necessary due to the layout of the oCI implants! DO NOT CHANGE THIS!!!             
% The above line defines the layout of the oCI as it was adressed by our
% oCI driver soft- and hardware. It maps the sitmulus ID to the physical
% position on the implant

electrode_spacing = 50; % in micrometer

n_LED_blocks = 4;
n_LEDs = 16;

Dprime_threshold = 1.5; % if more than one block elicited responses higher as d' = 1.5  (to only include data with multiple evoked STCs)

um_per_octave_IC = 230.2; % from tonotopy analysis, median slope = 4.34 octaves/mm = 230.2 µm per octave
um_per_octave_cochlea = 1380; % from literature reference


BEs = []; stimulus = []; exp_idx = []; pitch_idx = []; 

for n_exp = 1:size(uLEDs_single.analysis_part_02_metadata.dprime_cumsum, 3)/n_LEDs % for each stimulus set of 16, i.e. each implant...
    
    cur_thresholds = uLEDs_single.analysis_part_02_metadata.thresholds(n_exp*n_LEDs-n_LEDs+1:n_exp*n_LEDs, :); % ...load the thresholds
    cur_STCs = uLEDs_single.analysis_part_02_metadata.dprime_cumsum(:, :, n_exp*n_LEDs-n_LEDs+1:n_exp*n_LEDs); % ...and the spatial tuning curves

    if  sum(max(max(cur_STCs)) > 2) > Dprime_threshold % if more than one block elicited responses above a certain threshold  (to only include data with multiple evoked STCs)
        for i_stimulus = uLED_layout  % for each stimulus 
            if sum(~isnan(cur_thresholds(i_stimulus, :))) > 2 && max(max(cur_STCs(:, :, i_stimulus))) > Dprime_threshold  % if a d' of 1 was reached at 3 or more electrodes and the maximum response was higher as d' = 1.5 (to only include robust responses)
                
                [~, BE] = min(cur_thresholds(i_stimulus, :)); BEs = vertcat(BEs, BE);   % get the threshold 
                stimulus = vertcat(stimulus, i_stimulus);                               % assign the corresponding block
                exp_idx = vertcat(exp_idx, n_exp);                                      % assign the number of the experiment 
                pitch_idx = vertcat(pitch_idx, implant_pitch(n_exp));                   % assign the pitch of µLEDs at this implant
           
            end
        end
    end
end


experiments = unique(exp_idx); % identify all successful experiments
all_corrected_BEs = []; all_corrected_stimsites = [];

for i_exp = 1:length(experiments) % for each experiment...
    
    cur_exp = experiments(i_exp);
    
    cur_BEs = BEs(exp_idx == cur_exp);                  % load BEs
    cur_stimuli = stimulus(exp_idx == cur_exp);         % load the block of LED stimulatoin
    
    for i_stimulus = 1:length(cur_stimuli); cur_stimuli(i_stimulus) = uLED_layout(cur_stimuli(i_stimulus)); end % this correction is necessary due to the oCI-layout
    
    cur_pitch = unique(pitch_idx(exp_idx == cur_exp));  % load the pitch of the implant used
    cur_stimuli = cur_stimuli.*cur_pitch;   % calculate the stimulus locatoin
               
    all_corrected_BEs       = vertcat(all_corrected_BEs, (cur_BEs-cur_BEs(1))); % correct BEs to the first BE
    all_corrected_stimsites  = vertcat(all_corrected_stimsites, (cur_stimuli-cur_stimuli(1)));  % correct stimulus locations to the first stimulus location
    
end


%% plot results
% define some markers for plotting and plot data
markercode = {'bo', 'bs', 'bd', 'b^', 'bv', 'b<', 'b>', 'b*', 'go', 'gs', 'gd', 'g^', 'gv', 'g<', 'g>', 'g*', 'ro', 'rs', 'rd', 'r^', 'rv', 'r<', 'r>', 'r*', 'mo', 'ms', 'md', 'm^', 'mv', 'm<', 'm>', 'm*'};
 
f1 = figure('color', [1 1 1], 'Position', [400 100 300 400]); 

for i_plot = 1:length(experiments)
    cur_exp = experiments(i_plot);
    plot(all_corrected_stimsites(exp_idx == cur_exp), all_corrected_BEs(exp_idx == cur_exp), markercode{i_plot}, 'MarkerFaceColor', 'b'); hold on;
end

% adjust figure settings
set(gca,'Ydir','reverse'); 
plot([min(all_corrected_stimsites)-500 max(all_corrected_stimsites)+500], [0 0], 'r'); 
xlim([min(all_corrected_stimsites)-250 max(all_corrected_stimsites)+250]); 
plot([0 0], [min(all_corrected_BEs)-2 max(all_corrected_BEs)+2], 'r'); ylim([min(all_corrected_BEs)-1 max(all_corrected_BEs)+1]); grid on;
ylabel('relative BE'); xlabel('relative stimulus location [\mum]')


% calculate and display correlation between stimulus sites and BEs
[R, P] = corrcoef([all_corrected_stimsites, all_corrected_BEs]);
text(1500, 5.5, ['r = ' num2str(R(2))])
text(1500, 6, ['p = ' num2str(P(2))])

% plot linear fit of BEs as a function of sitmulus site
p = polyfit(all_corrected_stimsites, all_corrected_BEs, 1); x = sort(all_corrected_stimsites); y = (p(1).*x)+p(2); plot(x, y, 'k--')   

% as a reference, plot the tonotopy based on acoustic stimulation 
plot(3*um_per_octave_cochlea*[-1, 1], 3*[-1,1]*um_per_octave_IC./electrode_spacing , 'b-') % correct for electrode spacing

%% save data
data_individual.stimsites = all_corrected_stimsites;
data_individual.BEs = all_corrected_BEs;
save('tonotopy_indiv', 'data_individual')
