# Supplementary material for: μLED‐based optical cochlear implants for spectrally selective activation of the auditory nerve
Source: EMBO Mol Med. 2020 Jun 29;12(8):e12387. doi: 10.15252/emmm.202012387 (PMC7411546; doi:10.15252/emmm.202012387)
Supplement: Supplementary file 3 — Code EV1 [file EMMM-12-e12387-s003.zip › MATLABcodes_analysis_final/03c_STC_block_LEDs/RUN_STC_uLED_block_final.m]

% These scripts perform the d� analysis for stimulation using an oCI and activating blocks of 4 �LEDs at a time. 
% different datasets can be chosen by (un)commenting the variable �files2analyze�) in the beginning of the script. 
% Correspondingly, the line �save� with the corresponding filename to be saved needs to be uncommented at the end of each script, 
% in order to save the analysis of different datasets with different filenames. 
% The saved files will later be called in different scripts. 

clear all; close all; clc;

%% blockwise stimulation hearing animals
% files2analyze = {   'E:\projects\paper_uLED\revision\data\data_IC_MUA_opto\03_uLED_block\hearing\gad633_0015_Resort';
%                     'E:\projects\paper_uLED\revision\data\data_IC_MUA_opto\03_uLED_block\hearing\gad791_0005_Resort';
%                     'E:\projects\paper_uLED\revision\data\data_IC_MUA_opto\03_uLED_block\hearing\gad791_0014_Resort';
%                     'E:\projects\paper_uLED\revision\data\data_IC_MUA_opto\03_uLED_block\hearing\gad757_0008_Resort';
%                     'E:\projects\paper_uLED\revision\data\data_IC_MUA_opto\03_uLED_block\hearing\gad757_0010_Resort'; 
%                     'E:\projects\paper_uLED\revision\data\data_IC_MUA_opto\03_uLED_block\hearing\gad757_0005_Resort'; 
%                     'E:\projects\paper_uLED\revision\data\data_IC_MUA_opto\03_uLED_block\hearing\gad730_0007_Resort';
%                     'E:\projects\paper_uLED\revision\data\data_IC_MUA_opto\03_uLED_block\hearing\gad730_0010_Resort'; 
%                     'E:\projects\paper_uLED\revision\data\data_IC_MUA_opto\03_uLED_block\hearing\gad732_0008_Resort'; 
%                     'E:\projects\paper_uLED\revision\data\data_IC_MUA_opto\03_uLED_block\hearing\gad732_0011_Resort'; 
%                     'E:\projects\paper_uLED\revision\data\data_IC_MUA_opto\03_uLED_block\hearing\gad731_0005_Resort'; 
%                     'E:\projects\paper_uLED\revision\data\data_IC_MUA_opto\03_uLED_block\hearing\gad731_0008_Resort'; 
%                     'E:\projects\paper_uLED\revision\data\data_IC_MUA_opto\03_uLED_block\hearing\gad731_0011_Resort'; 
%                     'E:\projects\paper_uLED\revision\data\data_IC_MUA_opto\03_uLED_block\hearing\gad815_0004_Resort'; 
%                     'E:\projects\paper_uLED\revision\data\data_IC_MUA_opto\03_uLED_block\hearing\gad815_0010_Resort'; 
%                     'E:\projects\paper_uLED\revision\data\data_IC_MUA_opto\03_uLED_block\hearing\gad815_0013_Resort'; 
%                     'E:\projects\paper_uLED\revision\data\data_IC_MUA_opto\03_uLED_block\hearing\gad732_0005_Resort'; 
%                     'E:\projects\paper_uLED\revision\data\data_IC_MUA_opto\03_uLED_block\hearing\1142_0005_Resort'; 
%                     'E:\projects\paper_uLED\revision\data\data_IC_MUA_opto\03_uLED_block\hearing\1142_0009_Resort'; 
%                     'E:\projects\paper_uLED\revision\data\data_IC_MUA_opto\03_uLED_block\hearing\1142_0012_Resort'; 
%                     'E:\projects\paper_uLED\revision\data\data_IC_MUA_opto\03_uLED_block\hearing\gad1200_0004_Resort'; 
%                     'E:\projects\paper_uLED\revision\data\data_IC_MUA_opto\03_uLED_block\hearing\gad1200_0007_Resort'; 
%                     'E:\projects\paper_uLED\revision\data\data_IC_MUA_opto\03_uLED_block\hearing\gad1200_0009_Resort'};
% files2analyze = {   'E:\projects\paper_uLED\revision\data\data_IC_MUA_opto\03_uLED_block\hearing\gad731_0008_Resort'}; 

%% blockwise stimulation deaf animals
% files2analyze = {   'E:\projects\paper_uLED\revision\data\data_IC_MUA_opto\03_uLED_block\deaf\GAD1093_0007_Resort';  
%                     'E:\projects\paper_uLED\revision\data\data_IC_MUA_opto\03_uLED_block\deaf\GAD1093_0014_Resort'; 
%                     'E:\projects\paper_uLED\revision\data\data_IC_MUA_opto\03_uLED_block\deaf\GAD841_0004_Resort'; 
%                     'E:\projects\paper_uLED\revision\data\data_IC_MUA_opto\03_uLED_block\deaf\GAD841_0013_Resort'; 
%                     'E:\projects\paper_uLED\revision\data\data_IC_MUA_opto\03_uLED_block\deaf\gad1113_0004_Resort'; 
%                     'E:\projects\paper_uLED\revision\data\data_IC_MUA_opto\03_uLED_block\deaf\gad1113_0007_Resort'; 
%                     'E:\projects\paper_uLED\revision\data\data_IC_MUA_opto\03_uLED_block\deaf\gad1113_0010_Resort'; 
%                     'E:\projects\paper_uLED\revision\data\data_IC_MUA_opto\03_uLED_block\deaf\gad1113_0013_Resort'; 
%                     'E:\projects\paper_uLED\revision\data\data_IC_MUA_opto\03_uLED_block\deaf\gad1113_0016_Resort'};


% blockwise stimulation - combined
% files2analyze = {   'E:\projects\paper_uLED\revision\data\data_IC_MUA_opto\03_uLED_block\hearing\gad633_0015_Resort';
%                     'E:\projects\paper_uLED\revision\data\data_IC_MUA_opto\03_uLED_block\hearing\gad791_0005_Resort';
%                     'E:\projects\paper_uLED\revision\data\data_IC_MUA_opto\03_uLED_block\hearing\gad791_0014_Resort';
%                     'E:\projects\paper_uLED\revision\data\data_IC_MUA_opto\03_uLED_block\hearing\gad757_0008_Resort';
%                     'E:\projects\paper_uLED\revision\data\data_IC_MUA_opto\03_uLED_block\hearing\gad757_0010_Resort'; 
%                     'E:\projects\paper_uLED\revision\data\data_IC_MUA_opto\03_uLED_block\hearing\gad757_0005_Resort'; 
%                     'E:\projects\paper_uLED\revision\data\data_IC_MUA_opto\03_uLED_block\hearing\gad730_0007_Resort';
%                     'E:\projects\paper_uLED\revision\data\data_IC_MUA_opto\03_uLED_block\hearing\gad730_0010_Resort'; 
%                     'E:\projects\paper_uLED\revision\data\data_IC_MUA_opto\03_uLED_block\hearing\gad732_0008_Resort'; 
%                     'E:\projects\paper_uLED\revision\data\data_IC_MUA_opto\03_uLED_block\hearing\gad732_0011_Resort'; 
%                     'E:\projects\paper_uLED\revision\data\data_IC_MUA_opto\03_uLED_block\hearing\gad731_0005_Resort'; 
%                     'E:\projects\paper_uLED\revision\data\data_IC_MUA_opto\03_uLED_block\hearing\gad731_0008_Resort'; 
%                     'E:\projects\paper_uLED\revision\data\data_IC_MUA_opto\03_uLED_block\hearing\gad731_0011_Resort'; 
%                     'E:\projects\paper_uLED\revision\data\data_IC_MUA_opto\03_uLED_block\hearing\gad815_0004_Resort'; 
%                     'E:\projects\paper_uLED\revision\data\data_IC_MUA_opto\03_uLED_block\hearing\gad815_0010_Resort'; 
%                     'E:\projects\paper_uLED\revision\data\data_IC_MUA_opto\03_uLED_block\hearing\gad815_0013_Resort'; 
%                     'E:\projects\paper_uLED\revision\data\data_IC_MUA_opto\03_uLED_block\hearing\gad732_0005_Resort'; 
%                     'E:\projects\paper_uLED\revision\data\data_IC_MUA_opto\03_uLED_block\hearing\1142_0005_Resort'; 
%                     'E:\projects\paper_uLED\revision\data\data_IC_MUA_opto\03_uLED_block\hearing\1142_0009_Resort'; 
%                     'E:\projects\paper_uLED\revision\data\data_IC_MUA_opto\03_uLED_block\hearing\1142_0012_Resort'; 
%                     'E:\projects\paper_uLED\revision\data\data_IC_MUA_opto\03_uLED_block\hearing\gad1200_0004_Resort'; 
%                     'E:\projects\paper_uLED\revision\data\data_IC_MUA_opto\03_uLED_block\hearing\gad1200_0007_Resort'; 
%                     'E:\projects\paper_uLED\revision\data\data_IC_MUA_opto\03_uLED_block\hearing\gad1200_0009_Resort';
%                     'E:\projects\paper_uLED\revision\data\data_IC_MUA_opto\03_uLED_block\deaf\GAD1093_0007_Resort';  
%                     'E:\projects\paper_uLED\revision\data\data_IC_MUA_opto\03_uLED_block\deaf\GAD1093_0014_Resort'; 
%                     'E:\projects\paper_uLED\revision\data\data_IC_MUA_opto\03_uLED_block\deaf\GAD841_0004_Resort'; 
%                     'E:\projects\paper_uLED\revision\data\data_IC_MUA_opto\03_uLED_block\deaf\GAD841_0013_Resort'; 
%                     'E:\projects\paper_uLED\revision\data\data_IC_MUA_opto\03_uLED_block\deaf\gad1113_0004_Resort'; 
%                     'E:\projects\paper_uLED\revision\data\data_IC_MUA_opto\03_uLED_block\deaf\gad1113_0007_Resort'; 
%                     'E:\projects\paper_uLED\revision\data\data_IC_MUA_opto\03_uLED_block\deaf\gad1113_0010_Resort'; 
%                     'E:\projects\paper_uLED\revision\data\data_IC_MUA_opto\03_uLED_block\deaf\gad1113_0013_Resort'; 
%                     'E:\projects\paper_uLED\revision\data\data_IC_MUA_opto\03_uLED_block\deaf\gad1113_0016_Resort'};


%% start and stop of time window to analyze spikerate and electrodes to analyze
n_LED_blocks = 4;
intensities_LED_blocks = [0.08, 0.17, 0.27, 0.37, 0.47, 0.56, 0.66, 0.74, 0.83, 0.92, 0.99]; % values taken from calibration file
spikewindow_start = 0.003; spikewindow_stop = 0.020; % in seconds
n_electrodes = 32; % 32 channel electrode array
all_electrodes = [1:n_electrodes]-1;

DprimeThreshold = 1;

%% read out matrix of firing rate per stimulus per electrode for each animal and compute the cumulative d' values of this data
for aa = 1:size(files2analyze, 1)
    
    curFileName = files2analyze{aa, 1};
    [animal_ID, unit_depth, track_number, exp_type]    =   getInfo(curFileName);
    all_IDs{aa} = animal_ID; all_depths(aa) = unit_depth;
    load(curFileName);
    
    tEvalWin = [spikewindow_start, spikewindow_stop];
    Lvl = unique(cell2mat(Header.stimlist(:, 3)));  [sortLvl, iSortLvl] = sort(Lvl);
    
    %initiate variables
    all_DprimeMats = zeros(length(all_electrodes), length(Lvl)-1);
    
    % for each stimulus block (4 blocks of 4 LEDs each)
    for i_blocks = 1:n_LED_blocks
        
             % go over all electrodes
        for yy = 1:length(all_electrodes)
            curElectrode = all_electrodes(yy);
            icurElectrode = find(Spik_list(:,4) == curElectrode); cur_Spik_list = Spik_list(icurElectrode,:);
            un_stim = unique(Spik_list(:,1));
            StimResp = cell(Header.ncond/n_LED_blocks,1);
            RespRate = zeros(Header.ncond/n_LED_blocks,3);
            RespRate(:) = NaN;
            
            %...and all intensities
            for curStim =  i_blocks*length(Lvl)-(length(Lvl)-1):i_blocks*length(Lvl)
                nRepCurStim = unique(Header.n_rep);
                RespDummyRate = zeros(1,nRepCurStim);
                for curRep = 1:nRepCurStim
                    nSpikesInResp = sum(cur_Spik_list(:,1) == un_stim(curStim,1) & cur_Spik_list(:,2) == curRep & cur_Spik_list(:,6) > tEvalWin(1) & cur_Spik_list(:,6) <= tEvalWin(2));
                    RespDummyRate(curRep) = nSpikesInResp./diff(tEvalWin);
                end
                StimResp{curStim-((i_blocks-1)*length(Lvl))} = RespDummyRate;
                RespRate(curStim-((i_blocks-1)*length(Lvl)),1:3) = [mean(RespDummyRate),std(RespDummyRate),nRepCurStim];
            end
            
            % perform ROC analysis
            nComp = size(Lvl,1)-1;
            colorMat = jet(nComp);
            DprimeMat = zeros(nComp,1);
            ROC      = cell(nComp,1);
            AUCMat   = zeros(nComp,2);
            
            for curStimComp = 1:nComp
                N = StimResp{iSortLvl(curStimComp)};
                P = StimResp{iSortLvl(curStimComp+1)};
                
                [ROCmat, AUC, Dprime, SE] = ROCAna_02(N, P, 0);
                DprimeMat(curStimComp,1) = Dprime;
                AUCMat(curStimComp,1:2) = [AUC, SE];
                ROC{curStimComp,1} = ROCmat;
            end
            
            % get threshold
            CumulativeDprimeMat = NaN(size(DprimeMat));
            iAboveThreshold = find(DprimeMat >= DprimeThreshold ,1, 'first');
            
                all_DprimeMats(yy, :)           = DprimeMat;     
        end
    
        all_Dprimes_cumsum(:, :, i_blocks) = cumsum([zeros(n_electrodes, 1) all_DprimeMats], 2);

    end
    
    all_Dprimes_cumsum_across_animals(:, :, (aa*n_LED_blocks)-n_LED_blocks + 1:(aa*n_LED_blocks)) =   all_Dprimes_cumsum;
end


%% the variable "all_Dprimes_cumsum_across_animals" contains all d prime values for all animals. Now you can use this to do further calculations
% analyze spatial spread for individual animals
for xx = 1:size(all_Dprimes_cumsum_across_animals, 3)
    clear s
    cur_data =all_Dprimes_cumsum_across_animals(:, :, xx);
    
    if rem(xx, n_LED_blocks) == 1; figure('color', [1 1 1], 'units','normalized','position',[.1, .1, .8000, .500]); end
    if rem(xx, n_LED_blocks) > 0; subplot(1, n_LED_blocks, rem(xx, n_LED_blocks)); elseif rem(xx, n_LED_blocks) == 0; subplot(1, 4, 4); end
        
    title(['cumulative d' sprintf( '\''' ) '-values']);
    clear contour_matrix contour_lines
    [contour_matrix, ~] = contourf(intensities_LED_blocks,1:n_electrodes,cur_data,[DprimeThreshold DprimeThreshold]); 
    
    if any(contour_matrix)
    contour_lines = getcontourlines(contour_matrix); % define contour lines at this stage (for threshold at dprime = x)
    else
    contour_lines = [];
    end
    
    contourf(intensities_LED_blocks,1:n_electrodes,cur_data, [floor(min(min(cur_data))):1:ceil(max(max(cur_data)))]); hold on;
    c = colorbar; caxis([-1 6]); set(c,'XTick',[-1:1:6]); colormap gray;
    ylabel(c, ['d' sprintf( '\''' ) '-value']); cur_cmap = get(gcf,'Colormap'); set(gcf,'Colormap',flipud(cur_cmap));

    % get thresholds based on open contour lines
    i_threshold = 0; thresholds = {};
    
    for zz = 1:size(contour_lines, 2);
        if (contour_lines(zz).x(1) == contour_lines(zz).x(end) && contour_lines(zz).y(1) == contour_lines(zz).y(end)) | sum(contour_lines(zz).x == 1) > 0 % contour is closed
        else
            
            plot(contour_lines(zz).x, contour_lines(zz).y, 'b', 'linewidth', 1) ;           % contour is open
            i_threshold = i_threshold + 1;
            thresholds(i_threshold).x = contour_lines(zz).x; thresholds(i_threshold).y = contour_lines(zz).y;
            
        end
    end

    
    set(gca,'YTick', [2:2:n_electrodes], 'YtickLabel', [2:2:n_electrodes], 'Xtick', sortLvl(2:end), 'Xticklabel',  sortLvl(2:end));
    xlabel('LaserIntensity [mW]'); ylabel('Electrode #');set(gca,'Ydir','reverse')
    
    channels = [1:n_electrodes]';
    thresholds_by_channel = zeros(1, n_electrodes)';
    
    for yy = 1:size(thresholds, 2);
        cur_thresholds = thresholds(yy);
        for ii = 1:size(channels)
            cur_channel = channels(ii);
            if nnz(ismember(cur_thresholds.y, cur_channel)) > 0
                idx_threshold = find(ismember(cur_thresholds.y, cur_channel));
                cur_threshold = cur_thresholds.x(idx_threshold);
                
                if length(cur_threshold) > 1
                    [minval, minloc] = min(cur_threshold);
                    cur_threshold = cur_threshold(minloc);
                    thresholds_by_channel(cur_channel) = cur_threshold;
                else
                    thresholds_by_channel(cur_channel) = cur_threshold;
                end
            end
        end
    end
    
    
    threshold_cutoff = Lvl(end-2);
    thresholds_by_channel(thresholds_by_channel > threshold_cutoff) = NaN; % blank channels below threshold
    thresholds_by_channel(thresholds_by_channel == 0) = NaN; % blank channels below threshold
    abs_thresholds(xx, :) = thresholds_by_channel;
    plot(thresholds_by_channel(~isnan(thresholds_by_channel)), channels(~isnan(thresholds_by_channel)), 'b*')
end


analysis_part_02_metadata.IDs = all_IDs;
analysis_part_02_metadata.thresholds = abs_thresholds;
analysis_part_02_metadata.dprime_cumsum = all_Dprimes_cumsum_across_animals;

%% uncomment the following line in order to actually save the output
%  save (['STCs_uLED_blockwise_3to20ms_hearing.mat'], 'analysis_part_02_metadata')
%  save (['STCs_uLED_blockwise_3to20ms_deaf.mat'], 'analysis_part_02_metadata')
%  save (['STCs_uLED_blockwise_3to20ms_all.mat'], 'analysis_part_02_metadata')

 
