# Supplementary material for: μLED‐based optical cochlear implants for spectrally selective activation of the auditory nerve
Source: EMBO Mol Med. 2020 Jun 29;12(8):e12387. doi: 10.15252/emmm.202012387 (PMC7411546; doi:10.15252/emmm.202012387)
Supplement: Supplementary file 3 — Code EV1 [file EMMM-12-e12387-s003.zip › MATLABcodes_analysis_final/06_spread_of_excitation/RUN_plot_spectral_spread_octaves_final.m]

% This script reads in the spectral spread data and the tonotopic slopes, converts the spread into octaves, 
% plot the data, and perform an ANOVA with posthoc multiple comparison test to check for differences 
% between implants of different �LED-pitch. 

clear all; close all; clc;

data_block = load('spectral_spread_uLED_block.mat');
tonotopy_data = load('all_slopes_by_ID.mat');

% general parameters
default_tonotopic_slope = 230.2; % the median tonotopic slope of hearing animals was taken for deaf animals

% reference data from Dieter et al, Nat Comm 2019
octaves_acoustic = [0.89 1.42 1.73 2.23]; % spectral spread
octaves_opto_fiber =  [1.07 1.89 2.96 3.57]; 
octaves_eStim_mono = [2.06 4.92 6.91 7.29]; 
octaves_eStim_bi = [0.67 3.9 5.89 6.96]; 

% transfer spatial spread into spectral spread by using the tonotopic slope of each animal. For deaf animals, the median tonotopic slope of hearing animals was taken.
for idx_100 = 1:size(data_block.data.band_widths_100, 1)
    cur_bw = data_block.data.band_widths_100(idx_100, :);
    cur_ID =  data_block.data.band_width_IDs_100{idx_100};
    idx_slope = find(ismember([tonotopy_data.data_tonotopy.all_slopes_by_ID{:, 1}], cur_ID));
    if ~isempty(idx_slope)
        cur_slope = tonotopy_data.data_tonotopy.all_slopes_by_ID{idx_slope, 2};
    else isempty(idx_slope)
        cur_slope = default_tonotopic_slope;
    end 
    cur_octave =  cur_bw./cur_slope;
    octaves_100(idx_100, :) = cur_octave;
end


for idx_250 = 1:size(data_block.data.band_widths_250, 1)
    cur_bw = data_block.data.band_widths_250(idx_250, :);
    cur_ID =  data_block.data.band_width_IDs_250{idx_250};    
    idx_slope = find(ismember([tonotopy_data.data_tonotopy.all_slopes_by_ID{:, 1}], cur_ID));
    if ~isempty(idx_slope)
        cur_slope = tonotopy_data.data_tonotopy.all_slopes_by_ID{idx_slope, 2};
    else isempty(idx_slope)
        cur_slope = default_tonotopic_slope; 
    end
    cur_octave =  cur_bw./cur_slope;
    octaves_250(idx_250, :) = cur_octave;
end


% plotting
f1 = figure('color', [1 1 1]);  hold on;
% spectral spread at dprime values 1.5, 2, 2.5 and 3 (index 1 to 4 in data_by_oCI_pitch)
plot(data_block.data.dprime_values(1)-0.025:0.05./(size(data_block.data.band_widths_100, 1)-1):data_block.data.dprime_values(1)+0.025, octaves_100(:, 1), 'bo', 'color', [166 189 219]./255,'MarkerFaceColor', [166 189 219]./255)
plot(data_block.data.dprime_values(2)-0.025:0.05./(size(data_block.data.band_widths_100, 1)-1):data_block.data.dprime_values(2)+0.025, octaves_100(:, 2), 'bo', 'color', [166 189 219]./255,'MarkerFaceColor', [166 189 219]./255)
plot(data_block.data.dprime_values(3)-0.025:0.05./(size(data_block.data.band_widths_100, 1)-1):data_block.data.dprime_values(3)+0.025, octaves_100(:, 3), 'bo', 'color', [166 189 219]./255,'MarkerFaceColor', [166 189 219]./255)
plot(data_block.data.dprime_values(4)-0.025:0.05./(size(data_block.data.band_widths_100, 1)-1):data_block.data.dprime_values(4)+0.025, octaves_100(:, 4), 'bo', 'color', [166 189 219]./255,'MarkerFaceColor', [166 189 219]./255)
errorbar(data_block.data.dprime_values(1), nanmean(octaves_100(:, 1)), nanstd(octaves_100(:, 1))./sqrt(length(octaves_100(:, 1))), 'color', [166 189 219]./255, 'LineWidth', 2)
errorbar(data_block.data.dprime_values(2), nanmean(octaves_100(:, 2)), nanstd(octaves_100(:, 2))./sqrt(length(octaves_100(:, 2))), 'color', [166 189 219]./255, 'LineWidth', 2)
errorbar(data_block.data.dprime_values(3), nanmean(octaves_100(:, 3)), nanstd(octaves_100(:, 3))./sqrt(length(octaves_100(:, 3))), 'color', [166 189 219]./255, 'LineWidth', 2)
errorbar(data_block.data.dprime_values(4), nanmean(octaves_100(:, 4)), nanstd(octaves_100(:, 4))./sqrt(length(octaves_100(:, 4))), 'color', [166 189 219]./255, 'LineWidth', 2)

plot(data_block.data.dprime_values(1)-0.025:0.05./(size(data_block.data.band_widths_250, 1)-1):data_block.data.dprime_values(1)+0.025, octaves_250(:, 1), 'bo', 'color', [67 162 202]./255,'MarkerFaceColor', [67 162 202]./255)
plot(data_block.data.dprime_values(2)-0.025:0.05./(size(data_block.data.band_widths_250, 1)-1):data_block.data.dprime_values(2)+0.025, octaves_250(:, 2), 'bo', 'color', [67 162 202]./255,'MarkerFaceColor', [67 162 202]./255)
plot(data_block.data.dprime_values(3)-0.025:0.05./(size(data_block.data.band_widths_250, 1)-1):data_block.data.dprime_values(3)+0.025, octaves_250(:, 3), 'bo', 'color', [67 162 202]./255,'MarkerFaceColor', [67 162 202]./255)
plot(data_block.data.dprime_values(4)-0.025:0.05./(size(data_block.data.band_widths_250, 1)-1):data_block.data.dprime_values(4)+0.025, octaves_250(:, 4), 'bo', 'color', [67 162 202]./255,'MarkerFaceColor', [67 162 202]./255)
errorbar(data_block.data.dprime_values(1), nanmean(octaves_250(:, 1)), nanstd(octaves_250(:, 1))./sqrt(length(octaves_250(:, 1))), 'color', [67 162 202]./255, 'LineWidth', 2)
errorbar(data_block.data.dprime_values(2), nanmean(octaves_250(:, 2)), nanstd(octaves_250(:, 2))./sqrt(length(octaves_250(:, 2))), 'color', [67 162 202]./255, 'LineWidth', 2)
errorbar(data_block.data.dprime_values(3), nanmean(octaves_250(:, 3)), nanstd(octaves_250(:, 3))./sqrt(length(octaves_250(:, 3))), 'color', [67 162 202]./255, 'LineWidth', 2)
errorbar(data_block.data.dprime_values(4), nanmean(octaves_250(:, 4)), nanstd(octaves_250(:, 4))./sqrt(length(octaves_250(:, 4))), 'color', [67 162 202]./255, 'LineWidth', 2)

plot(data_block.data.dprime_values,       nanmean(octaves_100), 'color', [166 189 219]./255, 'LineWidth', 2)
plot(data_block.data.dprime_values,       nanmean(octaves_250), 'color', [67 162 202]./255, 'LineWidth', 2)

xlim([1.25 3.25]); ylim([0 8]); ylabel('spatial spread [\mum]'); xlabel('d-prime'); grid on; box on;
set(gca, 'XTick', 1.5:0.5:3)


% plot some reference data from Dieter et al, Nat Comm 2019
plot(data_block.data.dprime_values, octaves_acoustic, 'k--', 'LineWidth', 2);
plot(data_block.data.dprime_values, octaves_opto_fiber, 'b--', 'LineWidth', 2);
plot(data_block.data.dprime_values, octaves_eStim_mono, 'r--', 'LineWidth', 2);
plot(data_block.data.dprime_values, octaves_eStim_bi, 'y--', 'LineWidth', 2);


%% test for significance using anova - spectral spread
oCI_pitch(1:size(octaves_100, 1), 1) = cellstr('100');
oCI_pitch(length(oCI_pitch)+1:length(oCI_pitch)+size(octaves_250, 1), 1) = cellstr('250');

data_by_oCI_pitch = [octaves_100; octaves_250];

t = table(oCI_pitch,data_by_oCI_pitch(:,1),data_by_oCI_pitch(:,2),data_by_oCI_pitch(:,3),data_by_oCI_pitch(:,4),...
'VariableNames',{'modality','dprime_1_5','dprime_2','dprime_2_5','dprime_3'});

pitch_anova = table([1 2 3 4]','VariableNames',{'Measurements'});
rm = fitrm(t,'dprime_1_5-dprime_3~modality','WithinDesign',pitch_anova); ranovatbl = ranova(rm);


%% post-hoc multiple comparison test
% spatial spread at dprime values 1.5, 2, 2.5 and 3 (index 1 to 4 in data_by_oCI_pitch)
disp("\nComparing spectral spread at  d prime value of 1.5")
[p,t,stats] = anova1(data_by_oCI_pitch(:,1),oCI_pitch); [c,~,~,nms] = multcompare(stats)

disp("\nComparing spectral spread at  d prime value of 2.0")
[p,t,stats] = anova1(data_by_oCI_pitch(:,2),oCI_pitch); [c,~,~,nms] = multcompare(stats)

disp("\nComparing spectral spread at  d prime value of 2.5")
[p,t,stats] = anova1(data_by_oCI_pitch(:,3),oCI_pitch); [c,~,~,nms] = multcompare(stats)

disp("\nComparing spectral spread at  d prime value of 3.0")
[p,t,stats] = anova1(data_by_oCI_pitch(:,4),oCI_pitch); [c,~,~,nms] = multcompare(stats)
